# Supplementary material for: Phytochemical-Mediated Ah Receptor Activity Is Dependent on Dietary Context
Source: Nutrients. 2025 Feb 28;17(5):876. doi: 10.3390/nu17050876 (PMC11901531; doi:10.3390/nu17050876)
Supplement: Supplementary file 1 [file nutrients-17-00876-s001.zip]

Archive with 1 entries (1 files):
- nutrients-3475243-supplementary.pdf
